# Supplementary material for: Mixing Safety of Composite Solid Propellant Slurry in a Blade-Free Planetary Mixer
Source: Materials (Basel). 2026 Apr 21;19(8):1672. doi: 10.3390/ma19081672 (PMC13117734; doi:10.3390/ma19081672)
Supplement: Supplementary file 1 [file materials-19-01672-s001.zip]

Archive with 1 entries (1 files):
- materials-4244283-supplementary.pdf
